# Supplementary material for: Cyanobacterial Blooms in City Parks: A Case Study Using Zebrafish Embryos for Toxicity Characterization
Source: Microorganisms. 2024 Oct 2;12(10):2003. doi: 10.3390/microorganisms12102003 (PMC11509529; doi:10.3390/microorganisms12102003)
Supplement: Supplementary file 1 [file microorganisms-12-02003-s001.zip]

Archive with 1 entries (1 files):
- microorganisms-3219964-supplementary.pdf
